# Supplementary material for: Feeding on the Fruit Waste Orange Bagasse Modifies Immature Protein Content, Body Weight, Scent Bouquet Composition, and Copula Duration in Males of a Tephritid Frugivorous Fly
Source: Biology (Basel). 2023 May 19;12(5):739. doi: 10.3390/biology12050739 (PMC10215272; doi:10.3390/biology12050739)
Supplement: Supplementary file 1 [file biology-12-00739-s001.zip]

Archive with 1 entries (1 files):
- biology-2257411-supplementary.pdf
